# Supplementary material for: Role of Solvent Used in Development of Graphene Oxide Coating on AZ31B Magnesium Alloy: Corrosion Behavior and Biocompatibility Analysis
Source: Nanomaterials (Basel). 2022 Oct 25;12(21):3745. doi: 10.3390/nano12213745 (PMC9654966; doi:10.3390/nano12213745)
Supplement: Supplementary file 1 [file nanomaterials-12-03745-s001.zip]

Archive with 1 entries (1 files):
- nanomaterials-1967717-supplementary.pdf
